# Supplementary material for: RNA sequencing reveals transcriptomic changes in tobacco (Nicotiana tabacum) following NtCPS2 knockdown
Source: BMC Genomics. 2021 Jun 23;22:467. doi: 10.1186/s12864-021-07796-8 (PMC8220664; doi:10.1186/s12864-021-07796-8)
Supplement: Supplementary file 1 — Additional file 1: Table S1. The sequences of target sites. [file 12864_2021_7796_MOESM1_ESM.xls]

## Sheet: Sheet1
Supplementary Table 1. The sequences of target sites
Target site name	Sequence (5'—3')
KN48-T1	GGAAACCCAAGCTGTGTCATAGG
KN48-T2	CCCCATGAACCATCAGAAAGTTG
