# Supplementary material for: RNA sequencing reveals transcriptomic changes in tobacco (Nicotiana tabacum) following NtCPS2 knockdown
Source: BMC Genomics. 2021 Jun 23;22:467. doi: 10.1186/s12864-021-07796-8 (PMC8220664; doi:10.1186/s12864-021-07796-8)
Supplement: Supplementary file 2 — Additional file 2: Table S2. The primers for PCR amplification. [file 12864_2021_7796_MOESM2_ESM.xls]

## Sheet: Sheet1
Supplementary Table 2. The primers for PCR amplification
Primers	Sequence
pRGEB32-7s（P1）	AAGCATCAGATGggcaAACAAAGCACCAGTGGTCTAG
inf pRGEB32-7s（P5）	AAGCATCAGATGGGCAAACAAA
KN48-T1 as（P2）	ATGACACAGCTTGGGTTTCCtgcaccagccgggaat
KN48-T1 s（P3）	GGAAACCCAAGCTGTGTCATgttttagagctagaaata
KN48-T2 as（P4）	CATGAACCATCAGAAAGTTGtgcaccagccgggaat
KN48-inf T2 as（P6）	ttctagctctaaaacCATGAACCATCAGAAAGTTG
