# Supplementary material for: RNA sequencing reveals transcriptomic changes in tobacco (Nicotiana tabacum) following NtCPS2 knockdown
Source: BMC Genomics. 2021 Jun 23;22:467. doi: 10.1186/s12864-021-07796-8 (PMC8220664; doi:10.1186/s12864-021-07796-8)
Supplement: Supplementary file 3 — Additional file 3: Table S3. NPTII specific primers and 17KN48 target primers. [file 12864_2021_7796_MOESM3_ESM.xls]

## Sheet: Sheet1
Supplementary Table 3. NPTII specific primers and 17KN48 target primers
Primers	Sequence
NPTII-F	ACTGGGCACAACAGACAATCG
NPTII-R	GCATCAGCCATGATGGATACTTT
KN48-F	ATCATAGCGGAATTGTTTGTCTC
KN48-R	TCCGTATAGATACCTAAGCGATCTG
