# Supplementary material for: RNA sequencing reveals transcriptomic changes in tobacco (Nicotiana tabacum) following NtCPS2 knockdown
Source: BMC Genomics. 2021 Jun 23;22:467. doi: 10.1186/s12864-021-07796-8 (PMC8220664; doi:10.1186/s12864-021-07796-8)
Supplement: Supplementary file 4 — Additional file 4: Table S4. Primer sequences for qRT-PCR.. [file 12864_2021_7796_MOESM4_ESM.xls]

## Sheet: Sheet1
Supplementary Table 4. Primer sequences
Gene Symbol	Forward primer(5->3)	Reverse primer(5->3)
Nitab4.5_0002498g0080	AATCAGTTTCTGTACCTAGTGC	TACTCACCGAAAGACGACCA
Nitab4.5_0000200g0100	AAACAAGTGGAGCGAAATAGA	TCTTTGTTATGGCGGCTGA
Nitab4.5_0003290g0010	GGAGGAGGCAGAAGAGTG	CCAACAACTTGCCAATGGTAA
Nitab4.5_0003771g0010	CTCAGGTGGTTTGGCGTA	GCAAGAGACAACATATCCTCC
Nitab4.5_0005490g0020	GTTCTATTCTTGAGGGTCTGC	GCTCCTCATATCAATGTTAGCC
Nitab4.5_0000209g0290	AATACGTGTACGTGAAGGTG	CATTTGAACTAAATCGTGGGCA
Nitab4.5_0006870g0070	AAGCAATGGGCTATAAGTCC	TGTTTGTCAAGCCAATCGAG
Nitab4.5_0001618g0190	GAGGTTGTCACTGGTAAAGG	GAATACAGCACTCTGATCCAC
Nitab4.5_0000029g0200	ATGCGACAAGACACATAACT	TTCATCCATCGTTGGCACAGA
Nitab4.5_0000222g0140	GAGCATACTGACCCTCAGATA	CAGAAACCGTCATGGGAAC
Nitab4.5_0001476g0100	GGTGTGGTTTAGGTCTGTTC	GTGTAAGTCCATCCCATCTTGA
Nitab4.5_0001630g0010	CCTGATGCGCGACAATAC	AAGTTCCTTGAACTCTTCCG
Nitab4.5_0002280g0060	TTTCACAAGACAGTGAAGCG	CAAAGTGTCCCTGTGGATAC
Nitab4.5_0004164g0010	TAACACAAAGTGAAGGAACGG	ATACTTGCGGCAACTGAC
Nitab4.5_0004164g0070	CAGTTCCTTTGTCTTTCAATCC	GTAGCCTATGGTTGAATACCGA
Nitab4.5_0010312g0010	GACTCGTCGGGACTCTAC	ACGCAAGTGTTGATGGAT
Nitab4.5_0015240g0010	GGAGGGATACTCAACCGTC	CCTTGCTTAGTTTCCGCC
Nitab4.5_0000967g0110	TTGAGGGCGATGGGTATTAT	GTAAATCGACAAGTGCAGAGT
Nitab4.5_0000628g0120	CACCTCTTTCCTCTCCTACC	TGTAGCAGGCTTGGAGTAT
Nitab4.5_0008024g0010	TACTAAGGTTCTCAAAGCTGGA	CTCTTCTATGCTTGGTGTTGTC
L25	CCCCTCACCACAGAGTCTGC	AAGGGTGTTGTTGTCCTCAATCTT
